# Supplementary material for: Isolation and characterization of two newly established thymoma PDXs from two relapses of the same patient: a new tool to investigate thymic malignancies
Source: J Exp Clin Cancer Res. 2022 Dec 14;41:343. doi: 10.1186/s13046-022-02554-4 (PMC9749328; doi:10.1186/s13046-022-02554-4)
Supplement: Supplementary file 1 — Additional file 1: Table S1. Genes included in the panel. Table S2. Mutations in the ONSET. Table S3. Mutations in the R1. Table S4. Mutations in the R2. Table S5. Mutations in the PDX_R1. Table S6. Mutations in the PDX_R2. [file 13046_2022_2554_MOESM1_ESM.xlsx]

## Sheet: Table S1
Genes included in the panel
AKT1
ALK
APC
ASXL1
ATM
AXL
BAP1
BCOR
BRAF
BRCA1
BRCA2
BRD4
CDKN2A
CEBPA
CHEK2
CREBBP
CTNNB1
CYLD
DCC
DNMT3A
EGFR
EP300
ERBB2
FBXW7
FGFR2
FGFR3
FOXN1
GLI2
GTF2I
HRAS
IDH1
IDH2
JAK1
JAK2
JAK3
JPH3
KDM6A
KIT
KRAS
L3MBTL3
MAML2
MEN1
MLH1
MLH3
MLLT4
MT-CO1
MT-CO2
MT-ND5
MYC
NF1
NF2
NIPBL
NPIPB15
NRAS
PAX7
PBRM1
PCLO
PIK3CA
PIK3R1
PLEKHG4B
PPP2R1A
PTEN
PTPRD
RB1
RET
ROS1
SDHA
SETD2
SF3B1
SMARCA4
STK11
TET1
TET2
TP53
TRRAP
WT1
XRCC1

## Sheet: Table S2
Mutations in the ONSET
GENE	CHROMOSOME	START POSITION	TYPE	BASE CHANGE	AA CHANGE
TET1	chr10	68572823	exonic	c.A485G	p.D162G
ATM	chr11	108279588	exonic	c.C3382T	p.Q1128X
ATM	chr11	108281146	exonic	c.T3554C	p.L1185S
ATM	chr11	108332029	exonic	c.C7780G	p.L2594V
MEN1	chr11	64804546	exonic	c.A1636G	p.T546A
MAML2	chr11	95979871	exonic	c.T2548A	p.S850T
MAML2	chr11	96092130	exonic	c.G1901A	p.S634N
MAML2	chr11	96093117	exonic	c.A914C	p.E305A
KRAS	chr12	25225688	exonic	c.G376T	p.D126Y
BRCA2	chr13	32379387	exonic	c.C8825G	p.A2942G
CREBBP	chr16	3738602	exonic	c.C4237T	p.H1413Y
JPH3	chr16	87604393	exonic	c.C536T	p.P179L
JPH3	chr16	87644345	exonic	c.G470A	p.R157H
FOXN1	chr17	28537602	UTR3
NF1	chr17	31201424	exonic	c.A1199C	p.Q400P
NF1	chr17	31330458	exonic	c.A5709C	p.L1903F
ERBB2	chr17	39723955	exonic	c.C2252G	p.A751G
BRCA1	chr17	43093369	exonic	c.T2021C	p.F674S
TP53	chr17	7675327	UTR5
TP53	chr17	7676483	UTR5
DCC	chr18	52906232	exonic	c.C601G	p.R201G
DCC	chr18	53499355	exonic	c.A3956C	p.E1319A
DCC	chr18	53530686	UTR3
SMARCA4	chr19	11023591	exonic	c.G2933A	p.R978Q
STK11	chr19	1206815	UTR5
STK11	chr19	1206829	UTR5
XRCC1	chr19	43575535	UTR5
PPP2R1A	chr19	52219814	exonic	c.C715T	p.R239W
GLI2	chr2	120797385	exonic	c.C65G	p.A22G
GLI2	chr2	120972026	exonic	c.A1145C	p.E382A
GLI2	chr2	120989380	exonic	c.G3466T	p.A1156S
DNMT3A	chr2	25313957	exonic	c.G28A	p.G10R
ASXL1	chr20	32437360	UTR3
SETD2	chr3	47046570	exonic	c.G6883C	p.A2295P
SETD2	chr3	47057157	exonic	c.G6495C	p.L2165F
SETD2	chr3	47123650	exonic	c.G854A	p.R285Q
PBRM1	chr3	52628971	exonic	c.T1366C	p.F456L
TET2	chr4	105235030	exonic	c.C1088T	p.P363L
TET2	chr4	105243584	exonic	c.C3609G	p.S1203R
FBXW7	chr4	152322813	UTR3
FBXW7	chr4	152322819	UTR3
APC	chr5	112707571	UTR5
APC	chr5	112754897	exonic	c.G7C	p.A3P
APC	chr5	112839688	exonic	c.G4040C	p.G1347A
APC	chr5	112841059	exonic	c.T5411A	p.V1804D
APC	chr5	112843804	exonic	c.A8156C	p.E2719A
SDHA	chr5	225524	exonic	c.C418T	p.H140Y
NIPBL	chr5	36985770	exonic	c.G2590A	p.D864N
AFDN	chr6	167965955	exonic	c.A5017C	p.K1673Q
PCLO	chr7	82952543	exonic	c.G8410A	p.A2804T
BCOR	chrX	40074687	exonic	c.C659G	p.A220G

## Sheet: Table S3
Mutations in the R1
GENE	CHROMOSOME	START POSITION	TYPE	BASE CHANGE	AA CHANGE
RET	chr10	43114671	exonic	c.G1309A	p.G437S
TET1	chr10	68572309	UTR5
TET1	chr10	68572823	exonic	c.A485G	p.D162G
TET1	chr10	68573321	exonic	c.A983G	p.K328R
MEN1	chr11	64804546	exonic	c.A1636G	p.T546A
MEN1	chr11	64809869	exonic	c.G241C	p.A81P
MAML2	chr11	96092130	exonic	c.G1901A	p.S634N
BRCA2	chr13	32339309	exonic	c.G4954C	p.A1652P
MLH3	chr14	75032137	exonic	c.A3686G	p.K1229R
MLH3	chr14	75047125	exonic	c.C2531T	p.P844L
MLH3	chr14	75047180	exonic	c.A2476G	p.N826D
MLH3	chr14	75049618	exonic	c.T38C	p.L13S
JPH3	chr16	87604626	UTR3
NF1	chr17	31330458	exonic	c.A5709C	p.L1903F
ERBB2	chr17	39723955	exonic	c.C2252G	p.A751G
BRCA1	chr17	43093019	exonic	c.A2371C	p.N791H
BRCA1	chr17	43094384	exonic	c.A1006C	p.N336H
TP53	chr17	7675327	UTR5
TP53	chr17	7676483	UTR5
DCC	chr18	52906232	exonic	c.C601G	p.R201G
DCC	chr18	53499355	exonic	c.A3956C	p.E1319A
STK11	chr19	1206819	UTR5
AXL	chr19	41260112	UTR3
GLI2	chr2	120989380	exonic	c.G3466T	p.A1156S
SF3B1	chr2	197418958	UTR3
ASXL1	chr20	32437349	UTR3
ASXL1	chr20	32437360	UTR3
EP300	chr22	41152004	exonic	c.A2911G	p.I971V
EP300	chr22	41178615	exonic	c.T6826C	p.S2276P
SETD2	chr3	47046570	exonic	c.G6883C	p.A2295P
SETD2	chr3	47088240	exonic	c.G5018A	p.G1673E
SETD2	chr3	47120608	exonic	c.A3896G	p.Q1299R
PBRM1	chr3	52628971	exonic	c.T1366C	p.F456L
PBRM1	chr3	52643273	exonic	c.A970G	p.R324G
TET2	chr4	105235030	exonic	c.C1088T	p.P363L
TET2	chr4	105243584	exonic	c.C3609G	p.S1203R
TET2	chr4	105275672	exonic	c.T5162G	p.L1721W
FBXW7	chr4	152322813	UTR3
FBXW7	chr4	152322819	UTR3
APC	chr5	112707571	UTR5
APC	chr5	112838820	exonic	c.C3172T	p.P1058S
APC	chr5	112841059	exonic	c.T5411A	p.V1804D
APC	chr5	112843804	exonic	c.A8156C	p.E2719A
AFDN	chr6	167965955	exonic	c.A5017C	p.K1673Q
PCLO	chr7	82952543	exonic	c.G8410A	p.A2804T
CDKN2A	chr9	21971138	exonic	c.A221C	p.D74A
KDM6A	chrX	45011010	exonic	c.C434G	p.A145G
KDM6A	chrX	45061342	exonic	c.A460G	p.S154G

## Sheet: Table S4
Mutations in the R2
GENE	CHROMOSOME	START POSITION	TYPE	BASE CHANGE	AA CHANGE
RET	chr10	43114671	exonic	c.G1309A	p.G437S
TET1	chr10	68572309	UTR5
TET1	chr10	68572823	exonic	c.A485G	p.D162G
TET1	chr10	68573321	exonic	c.A983G	p.K328R
MEN1	chr11	64809869	exonic	c.G241C	p.A81P
MAML2	chr11	96092130	exonic	c.G1901A	p.S634N
MAML2	chr11	96093117	exonic	c.A914C	p.E305A
MLH3	chr14	75047125	exonic	c.C2531T	p.P844L
MLH3	chr14	75047180	exonic	c.A2476G	p.N826D
JPH3	chr16	87604626	UTR3
FOXN1	chr17	28537602	UTR3
NF1	chr17	31201415	exonic	c.G1190T	p.C397F
NF1	chr17	31201424	exonic	c.A1199C	p.Q400P
NF1	chr17	31201430	exonic	c.C1205T	p.S402L
NF1	chr17	31223473	exonic	c.A1751G	p.K584R
NF1	chr17	31330458	exonic	c.A5709C	p.L1903F
ERBB2	chr17	39723955	exonic	c.C2252G	p.A751G
BRCA1	chr17	43094384	exonic	c.A1006C	p.N336H
TP53	chr17	7675327	UTR5
TP53	chr17	7676483	UTR5
DCC	chr18	52906232	exonic	c.C601G	p.R201G
STK11	chr19	1206815	UTR5
STK11	chr19	1206819	UTR5
BRD4	chr19	15253394	UTR3
XRCC1	chr19	43551574	exonic	c.A1196G	p.Q399R
GLI2	chr2	120797385	exonic	c.C65G	p.A22G
GLI2	chr2	120972026	exonic	c.A1145C	p.E382A
GLI2	chr2	120989380	exonic	c.G3466T	p.A1156S
ASXL1	chr20	32437360	UTR3
SETD2	chr3	47046570	exonic	c.G6883C	p.A2295P
SETD2	chr3	47088240	exonic	c.G5018A	p.G1673E
TET2	chr4	105235030	exonic	c.C1088T	p.P363L
TET2	chr4	105243584	exonic	c.C3609G	p.S1203R
TET2	chr4	105275672	exonic	c.T5162G	p.L1721W
FBXW7	chr4	152322813	UTR3
APC	chr5	112707571	UTR5
APC	chr5	112754897	exonic	c.G7C	p.A3P
APC	chr5	112841059	exonic	c.T5411A	p.V1804D
APC	chr5	112843804	exonic	c.A8156C	p.E2719A
L3MBTL3	chr6	130139801	UTR3
AFDN	chr6	167965955	exonic	c.A5017C	p.K1673Q
PCLO	chr7	82952543	exonic	c.G8410A	p.A2804T
CDKN2A	chr9	21971138	exonic	c.A221C	p.D74A
BCOR	chrX	40074687	exonic	c.C659G	p.A220G
KDM6A	chrX	45011010	exonic	c.C434G	p.A145G
KDM6A	chrX	45059449	exonic	c.C424T	p.R142X

## Sheet: Table S5
Mutations in the PDX_R1
GENE	CHROMOSOME	START POSITION	TYPE	BASE CHANGE	AA CHANGE
RET	chr10	43114671	exonic	c.G1309A	p.G437S
TET1	chr10	68572309	UTR5
TET1	chr10	68573321	exonic	c.A983G	p.K328R
ATM	chr11	108332029	exonic	c.C7780G	p.L2594V
WT1	chr11	32391999	exonic	c.C232T	p.H78Y
MEN1	chr11	64804615	exonic	c.C1567G	p.P523A
MAML2	chr11	96092130	exonic	c.G1901A	p.S634N
BRCA2	chr13	32339309	exonic	c.G4954C	p.A1652P
MLH3	chr14	75047125	exonic	c.C2531T	p.P844L
MLH3	chr14	75047180	exonic	c.A2476G	p.N826D
JPH3	chr16	87604626	UTR3
NF1	chr17	31201424	exonic	c.A1199C	p.Q400P
NF1	chr17	31330458	exonic	c.A5709C	p.L1903F
ERBB2	chr17	39723955	exonic	c.C2252G	p.A751G
ERBB2	chr17	39725366	exonic	c.C2689T	p.R897W
BRCA1	chr17	43093019	exonic	c.A2371C	p.N791H
TP53	chr17	7674866	exonic	c.C269T	p.P90L
TP53	chr17	7675327	UTR5
TP53	chr17	7676483	UTR5
DCC	chr18	52906232	exonic	c.C601G	p.R201G
ASXL1	chr20	32437360	UTR3
SETD2	chr3	47120608	exonic	c.A3896G	p.Q1299R
TET2	chr4	105235030	exonic	c.C1088T	p.P363L
TET2	chr4	105243584	exonic	c.C3609G	p.S1203R
TET2	chr4	105275672	exonic	c.T5162G	p.L1721W
FBXW7	chr4	152322813	UTR3
FBXW7	chr4	152322819	UTR3
FBXW7	chr4	152324220	exonic	c.G1465A	p.D489N
APC	chr5	112707571	UTR5
APC	chr5	112841059	exonic	c.T5411A	p.V1804D
APC	chr5	112843126	exonic	c.T7478G	p.L2493R
APC	chr5	112843804	exonic	c.A8156C	p.E2719A
AFDN	chr6	167965955	exonic	c.A5017C	p.K1673Q
CDKN2A	chr9	21971138	exonic	c.A221C	p.D74A
BCOR	chrX	40074687	exonic	c.C659G	p.A220G

## Sheet: Table S6
Mutations in the PDX_R2
GENE	CHROMOSOME	START POSITION	TYPE	BASE CHANGE	AA CHANGE
TET1	chr10	68572309	UTR5
TET1	chr10	68572823	exonic	c.A485G	p.D162G
ATM	chr11	108325416	exonic	c.C6679T	p.R2227C
ATM	chr11	108332029	exonic	c.C7780G	p.L2594V
MEN1	chr11	64809869	exonic	c.G241C	p.A81P
MAML2	chr11	96092130	exonic	c.G1901A	p.S634N
BRCA2	chr13	32355250	exonic	c.T7397C	p.V2466A
BRCA2	chr13	32398805	UTR3
JPH3	chr16	87604626	UTR3
NF1	chr17	31201415	exonic	c.G1190T	p.C397F
NF1	chr17	31206262	exonic	c.A1283C	p.K428T
NF1	chr17	31330458	exonic	c.A5709C	p.L1903F
ERBB2	chr17	39723955	exonic	c.C2252G	p.A751G
BRCA1	chr17	43045798	exonic	c.T2086C	p.W696R
TP53	chr17	7676041	exonic	c.C211T	p.R71C
TP53	chr17	7676483	UTR5
STK11	chr19	1206819	UTR5
BRD4	chr19	15269024	exonic	c.A304C	p.K102Q
GLI2	chr2	120972026	exonic	c.A1145C	p.E382A
GLI2	chr2	120989380	exonic	c.G3466T	p.A1156S
EP300	chr22	41178615	exonic	c.T6826C	p.S2276P
PBRM1	chr3	52628971	exonic	c.T1366C	p.F456L
TET2	chr4	105235030	exonic	c.C1088T	p.P363L
TET2	chr4	105243584	exonic	c.C3609G	p.S1203R
FBXW7	chr4	152322813	UTR3
FBXW7	chr4	152322819	UTR3
FGFR3	chr4	1801994	exonic	c.C899T	p.P300L
APC	chr5	112707571	UTR5
APC	chr5	112841059	exonic	c.T5411A	p.V1804D
APC	chr5	112843804	exonic	c.A8156C	p.E2719A
PIK3R1	chr5	68294573	exonic	c.A374T	p.N125I
AFDN	chr6	167965955	exonic	c.A5017C	p.K1673Q
PCLO	chr7	82952543	exonic	c.G8410A	p.A2804T
CDKN2A	chr9	21971138	exonic	c.A221C	p.D74A
